# Supplementary material for: Andinopanurgus, a new Andean subgenus of Protandrena (Hymenoptera, Andrenidae)
Source: Zookeys. 2011 Sep 2;(126):57–76. doi: 10.3897/zookeys.126.1676 (PMC3175135; doi:10.3897/zookeys.126.1676)
Supplement: XML Treatment for Andinopanurgus [file zookeys.126.1676-treatment1.xml]

<!DOCTYPE tp:taxon-treatment
  PUBLIC "-//TaxonX//DTD Taxonomic Treatment Publishing DTD v0 20100105//EN" "tax-treatment-NSO.dtd">
<tp:taxon-treatment xmlns:tp="http://www.plazi.org/taxpub"><tp:treatment-meta><mixed-citation publication-type="journal"><person-group><name><surname>Gonzalez</surname><given-names>Victor H.</given-names></name><name><surname>Engel</surname><given-names>Michael S.</given-names></name></person-group><article-title><italic>Andinopanurgus</italic>, a new Andean subgenus of <italic>Protandrena</italic> (Hymenoptera, Andrenidae)</article-title><source>Zookeys</source><day>2</day><month>9</month><year>2011</year><volume>2011</volume><issue>126</issue><fpage>57</fpage><lpage>76</lpage><pub-id pub-id-type="doi">10.3897/zookeys.126.1676</pub-id></mixed-citation></tp:treatment-meta><tp:nomenclature><tp:taxon-name>
                            <tp:taxon-name-part taxon-name-part-type="genus">Andinopanurgus</tp:taxon-name-part>
                        <object-id xmlns:xlink="http://www.w3.org/1999/xlink" xlink:type="simple">urn:lsid:zoobank.org:act:1F38EF71-936F-4F45-9A56-F84107823BE9</object-id>
                        <object-id xmlns:xlink="http://www.w3.org/1999/xlink" xlink:type="simple">http://species-id.net/wiki/Andinopanurgus</object-id>
                        </tp:taxon-name><tp:taxon-authority>Gonzalez &amp; Engel</tp:taxon-authority><tp:taxon-status xmlns:xlink="http://www.w3.org/1999/xlink" xlink:type="simple">subgen. n.</tp:taxon-status></tp:nomenclature><tp:treatment-sec sec-type="Type species"><title>Type species.</title><p> <italic><tp:taxon-name>Protandrena bachue</tp:taxon-name></italic> Gonzalez &amp; Ruz, 2007.</p></tp:treatment-sec><tp:treatment-sec sec-type="Diagnosis"><title>Diagnosis.</title><p>The new subgenus can be recognized easily by the following combination of characters: body predominantly dark brown to black with reduced yellow maculations; forewing with two submarginal cells (e.g., <xref ref-type="fig" rid="F1">Figs 1</xref>, <xref ref-type="fig" rid="F3">13</xref>); propodeum glabrous basally; mesoscutum finely punctate; dorsal surface of propodeum longer than metanotum; anterior tentorial pit at outer subantennal sulcus, just above intersection between outer subantennal and epistomal sulci; female metatibial scopa with sparse, mostly simple setae; and male SVI with broad U- or V-shaped midapical emargination (<xref ref-type="fig" rid="F2">Figs 8</xref>, <xref ref-type="fig" rid="F4">16</xref>); TVII with distal margin straight or medially emarginate (<xref ref-type="fig" rid="F2">Fig. 6</xref>); and gonostylus simple, without apical lobes or projections, without long apical setae, and completely fused to gonocoxite (<xref ref-type="fig" rid="F2">Figs 11, 12</xref>, <xref ref-type="fig" rid="F4">19, 20</xref>).</p></tp:treatment-sec><tp:treatment-sec sec-type="Description"><title>Description.</title><p> <italic>Female</italic>:Small to moderate-sized bees (4–12 mm in length); color mainly dark brown to black, nonmetallic, without yellow maculations except on pronotal lip; integument dull to weakly shiny, distinctly imbricate to granular between punctures, especially on dorsal surface of mesosoma and posterior surface of mesofemur; punctures coarser, denser on head than on meso- and metasoma; pubescence predominantly dark brown to black, short, and sparse; pubescence longer and denser on head and mesosoma; metatibial scopa consisting of sparse, long, mostly simple setae; metasomal terga and sterna, except on apical segments, with distal margins glabrous; SVI with dense patch of branched setae laterally (cf. <xref ref-type="bibr" rid="B8">Gonzalez and Ruz 2007</xref>: Figs 41–44). Head broader than long, about as wide as mesosoma; mandible edentate, pointed; labrum with strong ridge bordering glabrous, impunctate basal area; clypeus less than three times broader than long; supraclypeal area usually more distinctly convex than clypeus in profile; lower mesal paraocular area gently convex; anterior tentorial pit at outer subantennal sulcus, just above epistomal sulcus; antennal toruli about at middle of face; antennal scape unmodified, not surpassing lower tangent of median ocellus in repose; antennal flagellum about as long as head width or longer, unmodified or crenulate basally on posterior surface; facial fovea well-marked, elongate; compound eyes subparallel; lower margin of median ocellus coinciding with upper orbital tangent; vertex gently convex; gena about as wide as or slightly wider than compound eye in profile, widest dorsally, narrower ventrally; labiomaxillary complex of moderate length, not distinctly elongate; maxillary palpus with six equally long palpomeres; labial palpus with four palpomeres, first palpomere about as long as combined lengths of remaining <!--PageBreak-->palpomeres, second palpomere about as long as third and fourth palpomeres individually; glossa about one-half length of prementum; galeal comb composed of 20 bristles. Pronotal collar rounded, not carinate; dorsal surface of propodeum gently sloping to subhorizontal, longer than metanotum, weakly striate. Forewing with pterostigma more than three times longer than broad, about twice as wide as prestigma, margin basal to vein r-rs diverging from costa, that within marginal cell slightly convex; marginal cell obliquely and broadly truncate at apex, appendiculate, slightly longer than distance from its apex to wing tip; two submarginal cells (i.e., 1rs-m absent), first submarginal cell longer than second; basal vein gently curved to nearly straight; 1m-cu distal to 2Rs (second free abscissa Rs, or first submarginal crossvein <italic>sensu</italic> <xref ref-type="bibr" rid="B9">Michener 2007</xref>); 2m-cu basal to 2rs-m (second submarginal crossvein <italic>sensu</italic> <xref ref-type="bibr" rid="B9">Michener 2007</xref>); jugal lobe about three-fourths length of vannal lobe; hind wing with second abscissa of M+Cu more than three times length of cu-a; 6–8 distal hamuli. Legs unmodified; mesofemur without well-developed comb on ventral margin basally; mesotibial spur slightly shorter than mesobasitarsus, straight or nearly so, with coarse branches (<italic>sensu</italic> <xref ref-type="bibr" rid="B5">Engel 2009</xref>) (cf. <xref ref-type="bibr" rid="B8">Gonzalez and Ruz 2007</xref>: Figs 39, 40); metatibia about twice as long as metabasitarsus, keirotrichia on inner surface except on anterior and posterior margins; metabasitibial plate carinate, with semierect, short, stiff setae on disc; metatibial spurs slightly curved apically to nearly straight; metabasitarsus strongly projecting on posterodistal margin; pretarsal claws cleft, inner ramus shorter than outer. Metasomal TII with well-marked lateral fovea; pygidial plate subtriangular, well-defined, medially elevated; SVI with distal margin rounded or truncate.</p><p><italic>Male</italic>: As in female except longer, sparser body pubescence, clypeus often maculate, metabasitibial plate glabrous, and the following: antennal flagellum unmodified (<xref ref-type="fig" rid="F3">Figs 13</xref>, <xref ref-type="fig" rid="F6">27</xref>) to weakly (<xref ref-type="fig" rid="F1">Fig. 2</xref>) or strongly (<xref ref-type="fig" rid="F6">Fig. 26</xref>) crenulate on posterior surface; compound eyes subparallel to slightly convergent ventrally. Outer surfaces of pro- and mesotibiae apically with small spine; metatibia with posterior marginal carina weakly toothed basally; metabasitarsus with posterodistal margin not distinctly projecting as in female; pretarsal claws symmetrical or with inner ramus shorter than outer. Metasoma usually more elongate than in female, sometimes petiolate; TVII without pygidial plate, distal margin straight or with V-shaped median emargination (<xref ref-type="fig" rid="F2">Fig. 6</xref>); sterna with distal margins straight or convex, except SVI with distinct U- or V-shaped median emargination (<xref ref-type="fig" rid="F2">Figs 8</xref>, <xref ref-type="fig" rid="F4">16</xref>); SVII with apical lobes attached to small discal area, not distinctly constricted basally, distally retrorse (<xref ref-type="fig" rid="F2">Figs 9</xref>, <xref ref-type="fig" rid="F4">17</xref>, <xref ref-type="fig" rid="F6">30</xref>); SVIII longer than broad, midapical projection rather short (about one-half length of disc body), not distinctly constricted basally, broadly rounded apically (<xref ref-type="fig" rid="F2">Figs 10</xref>, <xref ref-type="fig" rid="F4">18</xref>); genital capsule slightly longer than broad, gonobase absent; gonostylus about as long as penis valves or slightly longer, simple, fully fused to gonocoxite, gently or strongly curved in profile, without long, branched setae on apex; volsella clearly differentiated in medial digitus and lateral cuspis, denticulate, digitus elongate; penis valves simple, narrow, basally fused; penis membranous, bilobed, apically wide, about as long as penis valves (<xref ref-type="fig" rid="F2">Figs 11, 12</xref>, <xref ref-type="fig" rid="F4">19, 20</xref>).<!--PageBreak--></p></tp:treatment-sec><tp:treatment-sec sec-type="Etymology"><title>Etymology.</title><p> The new genus-group name is a combination of Andes, referring to the Andean distribution of this group of bees, and <italic><tp:taxon-name>Panurgus</tp:taxon-name></italic>, type genus of the <tp:taxon-name>Panurginae</tp:taxon-name>. The name is masculine.</p></tp:treatment-sec><tp:treatment-sec sec-type="Included species"><title>Included species.</title><p>In addition to the type species, <italic><tp:taxon-name>Protandrena bachue</tp:taxon-name></italic> Gonzalez &amp; Ruz, the subgenus includes the following taxa: <italic><tp:taxon-name>Protandrena amyae</tp:taxon-name></italic> sp. n., <italic><tp:taxon-name>Protandrena femoralis</tp:taxon-name></italic> sp. n., <italic><tp:taxon-name>Protandrena guarnensis</tp:taxon-name></italic> Gonzalez &amp; Ruz, <italic><tp:taxon-name>Protandrena maximina</tp:taxon-name></italic> Gonzalez &amp; Ruz, <italic><tp:taxon-name>Protandrena rangeli</tp:taxon-name></italic> Gonzalez &amp; Ruz, and <italic><tp:taxon-name>Protandrena wayruronga</tp:taxon-name></italic> Gonzalez &amp; Ruz.</p></tp:treatment-sec><tp:treatment-sec sec-type="Comments"><title>Comments.</title><p>The subgenus occurs at mid- and high elevations (1100–3400 m) in the Andes from Venezuela to Peru. Two species groups (one consisting of <italic><tp:taxon-name>Protandrena guarnensis</tp:taxon-name></italic> and <italic><tp:taxon-name>Protandrena femoralis</tp:taxon-name></italic>, the other including the remaining species) can be recognized within <italic><tp:taxon-name>Andinopanurgus</tp:taxon-name></italic> by the characters indicated in the key to species (<italic>infra</italic>) (<xref ref-type="table" rid="T2">Table 2</xref>).</p><p>The general habitus of <italic><tp:taxon-name>Andinopanurgus</tp:taxon-name></italic> as well as the shape of the male sixth and seventh sterna suggest species of <italic><tp:taxon-name>Rhophitulus</tp:taxon-name></italic> Ducke and <italic><tp:taxon-name>Heterosarus</tp:taxon-name></italic> Robertson but the propodeum is basally pubescent in <italic><tp:taxon-name>Rhophitulus</tp:taxon-name></italic> and, in both taxa, TVII is gently or strongly projected medially on the distal margin, SVII has lobes with much broader apex, and the gonostylus has long branched setae apically and is partially fused to the gonocoxite, at least ventrally. In addition, <italic><tp:taxon-name>Andinopanurgus</tp:taxon-name></italic> lacks the distinctive dorsal remnant of the gonobase of <italic><tp:taxon-name>Rhophitulus</tp:taxon-name></italic>. The rather narrow and distally retrorse apical lobes of SVII of <italic><tp:taxon-name>Andinopanurgus</tp:taxon-name></italic> (<xref ref-type="fig" rid="F2">Figs 9</xref>, <xref ref-type="fig" rid="F4">17</xref>) resemble those of <italic><tp:taxon-name>Protandrena</tp:taxon-name></italic> s.str. and <italic><tp:taxon-name>Metapsaenythia</tp:taxon-name></italic> Timberlake, but the apex of these lobes lack the distinctive spatulate setae present in the latter. <italic><tp:taxon-name>Metapsaenythia</tp:taxon-name></italic> has also a propodeum basally pubescent and a metasoma that is frequently red. If future studies demonstrate that <italic><tp:taxon-name>Protandrena</tp:taxon-name></italic> s.l. is paraphylectic, perhaps some of its subgenera, including <italic><tp:taxon-name>Andinopanurgus</tp:taxon-name></italic>, may well be recognized at the generic level.</p><table-wrap id="T2" position="float" orientation="portrait"><label>Table 2.</label><caption><p>Summary of currently included species in <italic><tp:taxon-name>Andinopanurgus</tp:taxon-name></italic> with information on the known sexes, distribution, and some morphological characters. Plus (+) and dash (–) symbols indicate presence and absence of a particular character, ? = unknown.</p></caption><table><tbody><tr><th rowspan="2" colspan="1">Taxon</th><th rowspan="2" colspan="1">Sexes known</th><th rowspan="2" colspan="1">Distribution</th><th rowspan="2" colspan="1">Elevation (m.s.l.)</th><th rowspan="1" colspan="2">Male</th><th rowspan="1" colspan="1">Female</th></tr><tr><th rowspan="1" colspan="1">Antennal flagellum</th><th rowspan="1" colspan="1">Spines of SV</th><th rowspan="1" colspan="1">Antennal flagellum</th></tr><tr><td rowspan="1" colspan="7">“bachue species group”</td></tr><tr><td rowspan="1" colspan="1"><italic><tp:taxon-name>Protandrena amyae</tp:taxon-name></italic> sp. n.</td><td rowspan="1" colspan="1">♂</td><td rowspan="1" colspan="1">Ecuador: Napo</td><td rowspan="1" colspan="1">2438</td><td rowspan="1" colspan="1">weakly crenulate</td><td rowspan="1" colspan="1">+</td><td rowspan="1" colspan="1">?</td></tr><tr><td rowspan="1" colspan="1"><italic><tp:taxon-name>Protandrena bachue</tp:taxon-name></italic> Gonzalez &amp; Ruz</td><td rowspan="1" colspan="1">♂♀</td><td rowspan="1" colspan="1">Colombia: Boyacá, Cundinamarca</td><td rowspan="1" colspan="1">2830–3380</td><td rowspan="1" colspan="1">strongly crenulate</td><td rowspan="1" colspan="1">+</td><td rowspan="1" colspan="1">weakly crenulate</td></tr><tr><td rowspan="1" colspan="1"><italic><tp:taxon-name>Protandrena maximina</tp:taxon-name></italic> Gonzalez &amp; Ruz</td><td rowspan="1" colspan="1">♀</td><td rowspan="1" colspan="1">Venezuela: Mérida</td><td rowspan="1" colspan="1">2360</td><td rowspan="1" colspan="1">?</td><td rowspan="1" colspan="1">?</td><td rowspan="1" colspan="1">unmodified</td></tr><tr><td rowspan="1" colspan="1"><italic><tp:taxon-name>Protandrena rangeli</tp:taxon-name></italic> Gonzalez &amp; Ruz</td><td rowspan="1" colspan="1">♂♀</td><td rowspan="1" colspan="1">Colombia: Boyacá, Cundinamarca</td><td rowspan="1" colspan="1">2600–2830</td><td rowspan="1" colspan="1">unmodified</td><td rowspan="1" colspan="1">+</td><td rowspan="1" colspan="1">unmodified</td></tr><tr><td rowspan="1" colspan="1"><italic><tp:taxon-name>Protandrena wayruronga</tp:taxon-name></italic> Gonzalez &amp; Ruz</td><td rowspan="1" colspan="1">♂</td><td rowspan="1" colspan="1">Ecuador: Napo, Pichincha</td><td rowspan="1" colspan="1">3150</td><td rowspan="1" colspan="1">strongly crenulate</td><td rowspan="1" colspan="1">+</td><td rowspan="1" colspan="1">?</td></tr><tr><td rowspan="1" colspan="7">“<italic>guarnensis</italic> species group”</td></tr><tr><td rowspan="1" colspan="1"><italic><tp:taxon-name>Protandrena guarnensis</tp:taxon-name></italic> Gonzalez &amp; Ruz</td><td rowspan="1" colspan="1">♂♀</td><td rowspan="1" colspan="1">Colombia: Antioquia</td><td rowspan="1" colspan="1">2000</td><td rowspan="1" colspan="1">unmodified</td><td rowspan="1" colspan="1">–</td><td rowspan="1" colspan="1">unmodified</td></tr><tr><td rowspan="1" colspan="1"><italic><tp:taxon-name>Protandrena femoralis</tp:taxon-name></italic> sp. n.</td><td rowspan="1" colspan="1">♂♀</td><td rowspan="1" colspan="1">Peru: Pasco</td><td rowspan="1" colspan="1">1100–1780</td><td rowspan="1" colspan="1">unmodified</td><td rowspan="1" colspan="1">–</td><td rowspan="1" colspan="1">unmodified</td></tr></tbody></table></table-wrap></tp:treatment-sec><tp:treatment-sec><!--Section generated to contain objects referenced in tp:taxon-treatment.--><fig id="F1" position="float" orientation="portrait"><label>Figures 1–5.</label><caption><p>Male of <italic><tp:taxon-name>Protandrena (Andinopanurgus) amyae</tp:taxon-name></italic> Gonzalez and Engel, <bold>sp. n.</bold> <bold>1</bold> Lateral habitus of holotype. <bold>2</bold> Detail of paratype antenna showing crenulations. <bold>3</bold> Facial aspect of holotype. <bold>4</bold> Oblique ventral view of paratype head showing hypostomal tooth (arrow). <bold>5</bold> Lateral aspect of paratype head.</p></caption><graphic xmlns:xlink="http://www.w3.org/1999/xlink" xlink:href="ZooKeys-126-057-g001.jpg" position="float" orientation="portrait" xlink:type="simple"/></fig><fig id="F3" position="float" orientation="portrait"><label>Figures 13–14.</label><caption><p>Male of <italic><tp:taxon-name>Protandrena (Andinopanurgus) femoralis</tp:taxon-name></italic> Gonzalez and Engel, <bold>sp. n.</bold> <bold>13</bold> Lateral aspect. <bold>14</bold> Facial aspect.</p></caption><graphic xmlns:xlink="http://www.w3.org/1999/xlink" xlink:href="ZooKeys-126-057-g003.jpg" position="float" orientation="portrait" xlink:type="simple"/></fig><fig id="F2" position="float" orientation="portrait"><label>Figures 6–12.</label><caption><p>Male terminalia of <italic><tp:taxon-name>Protandrena (Andinopanurgus) amyae</tp:taxon-name></italic> Gonzalez and Engel, <bold>sp. n.</bold> <bold>6</bold> Apical view of tergum VII. <bold>7</bold> Sternum V. <bold>8</bold> Sternum VI <bold>9</bold> Sternum VII. <bold>10</bold> Sternum VIII. <bold>11</bold> Genital capsule (left half is dorsal aspect, right half is ventral aspect). <bold>12</bold> Lateral aspect of genital capsule.</p></caption><graphic xmlns:xlink="http://www.w3.org/1999/xlink" xlink:href="ZooKeys-126-057-g002.jpg" position="float" orientation="portrait" xlink:type="simple"/></fig><fig id="F4" position="float" orientation="portrait"><label>Figures 15–20.</label><caption><p>Male terminalia of <italic><tp:taxon-name>Protandrena (Andinopanurgus) femoralis</tp:taxon-name></italic> Gonzalez and Engel, <bold>sp. n.</bold> <bold>15</bold> Sternum V. <bold>16</bold> Sternum VI. <bold>17</bold> Sternum VII. <bold>18</bold> Sternum VIII. <bold>19</bold> Genital capsule (left half is dorsal aspect, right half is ventral aspect). <bold>20</bold> Lateral aspect of genital capsule.</p></caption><graphic xmlns:xlink="http://www.w3.org/1999/xlink" xlink:href="ZooKeys-126-057-g004.jpg" position="float" orientation="portrait" xlink:type="simple"/></fig><fig id="F6" position="float" orientation="portrait"><label>Figures 26–30.</label><caption><p>Representative features of <italic><tp:taxon-name>Andinopanurgus</tp:taxon-name></italic> species (from <xref ref-type="bibr" rid="B8">Gonzalez and Ruz 2007</xref>). <bold>26.</bold> Male antenna of <italic><tp:taxon-name>Protandrena (Andinopanurgus) bachue</tp:taxon-name></italic> Gonzalez and Ruz. <bold>27</bold> Male antenna of <italic><tp:taxon-name>Protandrena (Andinopanurgus) rangeli</tp:taxon-name></italic> Gonzalez and Ruz. <bold>28</bold> Sternum V of <italic><tp:taxon-name>Protandrena (Andinopanurgus) bachue</tp:taxon-name></italic>. <bold>29</bold> Sternum V of <italic><tp:taxon-name>Protandrena (Andinopanurgus) wayruronga</tp:taxon-name></italic> Gonzalez and Ruz. <bold>30</bold> Sternum VII of <italic><tp:taxon-name>Protandrena (Andinopanurgus) guarnensis</tp:taxon-name></italic> Gonzalez and Ruz.</p></caption><graphic xmlns:xlink="http://www.w3.org/1999/xlink" xlink:href="ZooKeys-126-057-g006.jpg" position="float" orientation="portrait" xlink:type="simple"/></fig></tp:treatment-sec><ref-list><ref id="B8"><mixed-citation xmlns:xlink="http://www.w3.org/1999/xlink" xlink:type="simple"><person-group><name name-style="western"><surname>Gonzalez</surname><given-names>VH</given-names></name><name name-style="western"><surname>Ruz</surname><given-names>L</given-names></name></person-group> (<year>2007</year>)<article-title> New enigmatic Andean bee species of <italic>Protandrena</italic> (Hymenoptera, Andrenidae, Panurginae).</article-title><source>Revista Brasileira de Entomologia </source><volume>51</volume> (<issue>4</issue>): <fpage>397</fpage>-<lpage>403</lpage>.</mixed-citation></ref><ref id="B9"><mixed-citation xmlns:xlink="http://www.w3.org/1999/xlink" xlink:type="simple"><person-group><name name-style="western"><surname>Michener</surname><given-names>CD</given-names></name></person-group> (<year>2007</year>)<source> The Bees of the World [2nd Edition]</source>. <publisher-name>Johns Hopkins University Press</publisher-name>, <publisher-loc>Baltimore</publisher-loc>, xvi+[i]+<lpage>953</lpage> pp., +20 pls.</mixed-citation></ref><ref id="B5"><mixed-citation xmlns:xlink="http://www.w3.org/1999/xlink" xlink:type="simple"><person-group><name name-style="western"><surname>Engel</surname><given-names>MS</given-names></name></person-group> (<year>2009</year>)<article-title> Revision of the bee genus <italic>Chlerogella</italic> (Hymenoptera, Halictidae), Part I: Central American species</article-title>. <source>ZooKeys</source><volume>23</volume>: <fpage>47</fpage>–<lpage>75</lpage>. <ext-link ext-link-type="uri" xlink:href="http://dx.doi.org/10.3897/zookeys.23.248" xlink:type="simple">doi: 10.3897/zookeys.23.248</ext-link></mixed-citation></ref></ref-list></tp:taxon-treatment>
