# Supplementary material for: Andinopanurgus, a new Andean subgenus of Protandrena (Hymenoptera, Andrenidae)
Source: Zookeys. 2011 Sep 2;(126):57–76. doi: 10.3897/zookeys.126.1676 (PMC3175135; doi:10.3897/zookeys.126.1676)
Supplement: XML Treatment for Protandrena (Andinopanurgus) amyae [file zookeys.126.1676-treatment2.xml]

<!DOCTYPE tp:taxon-treatment
  PUBLIC "-//TaxonX//DTD Taxonomic Treatment Publishing DTD v0 20100105//EN" "tax-treatment-NSO.dtd">
<tp:taxon-treatment xmlns:tp="http://www.plazi.org/taxpub"><tp:treatment-meta><mixed-citation publication-type="journal"><person-group><name><surname>Gonzalez</surname><given-names>Victor H.</given-names></name><name><surname>Engel</surname><given-names>Michael S.</given-names></name></person-group><article-title><italic>Andinopanurgus</italic>, a new Andean subgenus of <italic>Protandrena</italic> (Hymenoptera, Andrenidae)</article-title><source>Zookeys</source><day>2</day><month>9</month><year>2011</year><volume>2011</volume><issue>126</issue><fpage>57</fpage><lpage>76</lpage><pub-id pub-id-type="doi">10.3897/zookeys.126.1676</pub-id></mixed-citation></tp:treatment-meta><tp:nomenclature><tp:taxon-name>
                            <tp:taxon-name-part taxon-name-part-type="genus">Protandrena</tp:taxon-name-part>
                            <tp:taxon-name-part taxon-name-part-type="subgenus"> (Andinopanurgus) </tp:taxon-name-part>
                            <tp:taxon-name-part taxon-name-part-type="species">amyae</tp:taxon-name-part>
                        <object-id xmlns:xlink="http://www.w3.org/1999/xlink" xlink:type="simple">urn:lsid:zoobank.org:act:BBCDA150-6DF7-4F65-824C-638DA480DF87</object-id>
                        <object-id xmlns:xlink="http://www.w3.org/1999/xlink" xlink:type="simple">http://species-id.net/wiki/Protandrena_(Andinopanurgus)_amyae</object-id>
                        </tp:taxon-name><tp:taxon-authority>Gonzalez &amp; Engel</tp:taxon-authority><tp:taxon-status xmlns:xlink="http://www.w3.org/1999/xlink" xlink:type="simple">sp. n.</tp:taxon-status><xref ref-type="fig" rid="F1">Figs 1</xref><xref ref-type="fig" rid="F2">12</xref></tp:nomenclature><tp:treatment-sec sec-type="Holotype"><title>Holotype.</title><p> ♂ (<xref ref-type="fig" rid="F1">Fig. 1</xref>), Ecuador: Napo. Past. Road from Baeza to Papallacta, km. 188, 13-IV-1977 [13 April 1977], Elaine R. Hodges (USNM).</p></tp:treatment-sec><tp:treatment-sec sec-type="Paratype"><title>Paratype.</title><p> ♂, Ecuador: Napo, Baeza (22 Kms. W.), 15 May 1975, elev. 8000ft. / Collected by sweeping net above damp road bed / Collected by Ashley B. Gurney (SEMC).</p></tp:treatment-sec><tp:treatment-sec sec-type="Diagnosis"><title>Diagnosis.</title><p> The male of this species can easily be recognized by the antennal flagellum weakly crenulate on the posterior surface (<xref ref-type="fig" rid="F1">Fig. 2</xref>), the mandible distinctly broad apically (<xref ref-type="fig" rid="F1">Figs 4, 5</xref>), and the posterior hypostomal carina strongly projecting into a tooth (<xref ref-type="fig" rid="F1">Fig. 4</xref>).</p></tp:treatment-sec><tp:treatment-sec sec-type="Description"><title>Description.</title><p> <italic>Male</italic>: Body length 8.70 mm (8.50 mm); forewing length 6.50 mm (6.70 mm); head width 2.40 mm (2.48 mm). Head 1.4× wider than long; inner orbits of compound eyes subparallel (<xref ref-type="fig" rid="F1">Fig. 3</xref>); intertorular distance 1.7× OD, 0.7× length of <!--PageBreak-->torulorbital distance; torulus diameter equal to OD; ocellocular distance 3.4× OD, 2.0× greater than ocelloccipital distance; interocellar distance 1.3× OD; compound eye 1.8× longer than wide; clypeus 2.6× broader than long, projecting about 0.4× compound eye width in lateral view; gena 1.2× broader than compound eye in profile; supraclypeal area, just below inferior torular tangent, distinctly protuberant; frontal line elevated just above antennal toruli to one-half distance between antennal toruli and median ocellus, ending at that point; inner subantennal sulcus about 0.7× length of outer subantennal sulcus; facial fovea 1.7× longer than broad, about one-half length of scape; scape 2.1× longer than broad, antennal flagellum slightly longer than head width, F1–F6 weakly crenulate on posterior surface, not forming deep concavity between flagellomeres (<xref ref-type="fig" rid="F1">Fig. 2</xref>); pedicel about one-third length of F1, about as long as broad, F1 1.8× longer than broad, about 1.5× longer than F2 and F3 individually, remaining flagellomeres about as long as broad, except last flagellomere longer than broad; mandible distinctly broad apically (<xref ref-type="fig" rid="F1">Figs 4, 5</xref>); posterior hypostomal carina strongly projecting into a tooth (<xref ref-type="fig" rid="F1">Fig. 4</xref>). Forewing pterostigma 4.0× longer than broad; prestigma 3.1× longer than broad (prestigma width measured to its margin). Mesosoma slightly narrower than head width; mesoscutum 1.3× wider than long, 2.3× longer than mesoscutellum, 4.5× longer than metanotum; propodeum with basal part about three-fourths of mesoscutellum length in dorsal view; protibial spur with apical portion of rachis long, about three-fourths of malus length, with distinct row of 10 elongate branches (not including apical portion of rachis); mesotibial spur gently curved apically, with coarse branches, less than one-half of mesobasitarsus length; metatibia<!--PageBreak--> with posterior marginal carina weakly toothed on upper two-thirds; metatibial spurs slightly curved apically, inner spur slightly longer than outer; pretarsal claws cleft, inner ramus slightly shorter than the outer. Lateral fovea of TII ellipsoid, about 2.0× longer than broad; TVII with V-shaped median emargination on distal margin (<xref ref-type="fig" rid="F2">Fig. 6</xref>); SV–SVIII, and genital capsule as in <xref ref-type="fig" rid="F2">figures 7–12</xref>.</p><p>Color dark brown to black, except apex of mandible reddish brown and clypeus with yellow maculation as in <xref ref-type="fig" rid="F2">figure 3</xref>. Wing membranes brownish, veins and pterostigma dark brown.</p><p><!--PageBreak-->Head with sparse, long (2.5–3.0× OD), semierect, poorly-branched, black setae except brownish setae on condylar and outer grooves of mandible, gena posteriorly, and hypostomal area; scape with long setae, 2× as long as maximum scape diameter. Pronotum with short (0.5–1.0× OD), dense, brownish setae along dorsal margin and pronotal lobe; mesoscutum, mesoscutellum, and metanotum with two types of setae: sparse, long (2.5–3.0× OD), erect, poorly-branched, black setae, and dense, short (0.5× OD), brownish setae; mesepisternum and lateral and posterior areas of propodeum with mostly sparse, long (2.5–3.0× OD), erect, branched, brownish setae; legs with setae mostly brownish, longer and denser on coxae, trochanters, and profemur. Metasoma with terga mostly bare, with minute (≤ 0.3× OD), semierect, sparse ferrug<!--PageBreak-->inous setae on discs, laterally with denser and longer setae; TVI with long (2× OD), semierect, dark brown setae on disc, setae denser on TVII; sterna with sparse, short (1× OD), semierect setae, denser and longer on sides of each sternum.</p><p>Outer surface of mandible and basal area of labrum smooth and shiny, impunctate; clypeus with sparse (1–1.5× PW), faint punctures, integument between punctures imbricate; supraclypeal area with scattered punctures laterally, weakly imbricate, shinier than on clypeus medially; subantennal area and inferior paraocular area with punctures separated by a puncture width or less, integument strongly imbricate to nearly granular (as on remainder of face); remaining areas of face with coarse punctures, contiguous, smaller than on clypeus; gena strongly imbricate with faint punctures. Mesoscutum, mesoscutellum, and metanotum with small, dense punctures (≤ 1× PW), integument granular between punctures; mesepisternum strongly imbricate with scattered (1–2.0× PW), faint punctures, punctures coarser and denser dorsally; metepisternum transversely weakly striate near wing base, otherwise strongly imbricate. Propodeum strongly imbricate with fine and weak striae basally, lateral and posterior surfaces with faint, scattered punctures. Metasomal terga and sterna shiny, weakly imbricate with minute, scattered (2–3.0× PW) punctures on discs, punctures coarser and denser on TVII; distal margins of terga shiny, weakly imbricate, impunctate except on TVII.</p><p><italic>Female</italic>: Unknown.</p><fig id="F1" position="float" orientation="portrait"><label>Figures 1–5.</label><caption><p>Male of <italic><tp:taxon-name>Protandrena (Andinopanurgus) amyae</tp:taxon-name></italic> Gonzalez and Engel, <bold>sp. n.</bold> <bold>1</bold> Lateral habitus of holotype. <bold>2</bold> Detail of paratype antenna showing crenulations. <bold>3</bold> Facial aspect of holotype. <bold>4</bold> Oblique ventral view of paratype head showing hypostomal tooth (arrow). <bold>5</bold> Lateral aspect of paratype head.</p></caption><graphic xmlns:xlink="http://www.w3.org/1999/xlink" xlink:href="ZooKeys-126-057-g001.jpg" position="float" orientation="portrait" xlink:type="simple"/></fig><fig id="F2" position="float" orientation="portrait"><label>Figures 6–12.</label><caption><p>Male terminalia of <italic><tp:taxon-name>Protandrena (Andinopanurgus) amyae</tp:taxon-name></italic> Gonzalez and Engel, <bold>sp. n.</bold> <bold>6</bold> Apical view of tergum VII. <bold>7</bold> Sternum V. <bold>8</bold> Sternum VI <bold>9</bold> Sternum VII. <bold>10</bold> Sternum VIII. <bold>11</bold> Genital capsule (left half is dorsal aspect, right half is ventral aspect). <bold>12</bold> Lateral aspect of genital capsule.</p></caption><graphic xmlns:xlink="http://www.w3.org/1999/xlink" xlink:href="ZooKeys-126-057-g002.jpg" position="float" orientation="portrait" xlink:type="simple"/></fig></tp:treatment-sec><tp:treatment-sec sec-type="Etymology"><title>Etymology.</title><p> The specific epithet is a matronym honoring Mrs. Amy Comfort de Gonzalez, loving and supporting wife of the senior author.</p></tp:treatment-sec></tp:taxon-treatment>
