# Supplementary material for: Andinopanurgus, a new Andean subgenus of Protandrena (Hymenoptera, Andrenidae)
Source: Zookeys. 2011 Sep 2;(126):57–76. doi: 10.3897/zookeys.126.1676 (PMC3175135; doi:10.3897/zookeys.126.1676)
Supplement: XML Treatment for Protandrena (Andinopanurgus) femoralis [file zookeys.126.1676-treatment3.xml]

<!DOCTYPE tp:taxon-treatment
  PUBLIC "-//TaxonX//DTD Taxonomic Treatment Publishing DTD v0 20100105//EN" "tax-treatment-NSO.dtd">
<tp:taxon-treatment xmlns:tp="http://www.plazi.org/taxpub"><tp:treatment-meta><mixed-citation publication-type="journal"><person-group><name><surname>Gonzalez</surname><given-names>Victor H.</given-names></name><name><surname>Engel</surname><given-names>Michael S.</given-names></name></person-group><article-title><italic>Andinopanurgus</italic>, a new Andean subgenus of <italic>Protandrena</italic> (Hymenoptera, Andrenidae)</article-title><source>Zookeys</source><day>2</day><month>9</month><year>2011</year><volume>2011</volume><issue>126</issue><fpage>57</fpage><lpage>76</lpage><pub-id pub-id-type="doi">10.3897/zookeys.126.1676</pub-id></mixed-citation></tp:treatment-meta><tp:nomenclature><tp:taxon-name>
                            <tp:taxon-name-part taxon-name-part-type="genus">Protandrena</tp:taxon-name-part>
                            <tp:taxon-name-part taxon-name-part-type="subgenus"> (Andinopanurgus) </tp:taxon-name-part>
                            <tp:taxon-name-part taxon-name-part-type="species">femoralis</tp:taxon-name-part>
                        <object-id xmlns:xlink="http://www.w3.org/1999/xlink" xlink:type="simple">urn:lsid:zoobank.org:act:BB7E3450-892C-4DBA-8EBA-ADABB1135D4F</object-id>
                        <object-id xmlns:xlink="http://www.w3.org/1999/xlink" xlink:type="simple">http://species-id.net/wiki/Protandrena_(Andinopanurgus)_femoralis</object-id>
                        </tp:taxon-name><tp:taxon-authority>Gonzalez &amp; Engel</tp:taxon-authority><tp:taxon-status xmlns:xlink="http://www.w3.org/1999/xlink" xlink:type="simple">sp. n.</tp:taxon-status><xref ref-type="fig" rid="F3">Figs 13</xref><xref ref-type="fig" rid="F4"/><xref ref-type="fig" rid="F5">25</xref></tp:nomenclature><tp:treatment-sec sec-type="Holotype"><title>Holotype.</title><p> ♂, Peru: Pasco Dept. [Departamento] San Miguel Eneñas, NW Villa Rica-Puerto Bermudas Rd., 1780 m, <named-content xmlns:xlink="http://www.w3.org/1999/xlink" content-type="dwc:verbatimCoordinates" xlink:type="simple">10°44'0"S, 75°11'54"W</named-content>, 16 Oct 1999; R. Brooks, PERU1B99 037, ex: yellow composite / SM0149359, KUNHM-ENT [barcode label] (SEMC).</p></tp:treatment-sec><tp:treatment-sec sec-type="Paratypes"><title>Paratypes.</title><p> (<italic>n</italic> = 3♀♀, 12♂♂) 2♂♂ with same date as the holotype; 1♂, Pasco Dept. San Juan, Villa Rica-Puerto Bermudas Rd., Rio Cacazu, 1100 m, <named-content xmlns:xlink="http://www.w3.org/1999/xlink" content-type="dwc:verbatimCoordinates" xlink:type="simple">10°39'12"S, 75°6'54"W</named-content>, 16 Oct 1999; R. Brooks, PERU1B99 034A, ex: on flowering tree; 3♀♀, 9♂♂, Pasco Dept. Villa Rica Rd., 1475 m, <named-content xmlns:xlink="http://www.w3.org/1999/xlink" content-type="dwc:verbatimCoordinates" xlink:type="simple">10°47'6"S, 75°18'54"W</named-content>, 15 Oct 1999; R. Brooks, D. Brzoska, PERU1B99 030 (SEMC).</p></tp:treatment-sec><tp:treatment-sec sec-type="Diagnosis"><title>Diagnosis.</title><p> Both sexes of <italic><tp:taxon-name>Protandrena femoralis</tp:taxon-name></italic> are most similar to <italic><tp:taxon-name>Protandrena guarnensis</tp:taxon-name></italic> from northwestern Colombia in their small body size (4.5–6.0 mm in body length), F1 about as long as F2, absence of maculations on the male clypeus, male TVII with a straight distal margin, male SV without spines on the midapical margin, and general shape of the <!--PageBreak-->genitalia and hidden sterna. The male can easily be separated by the structure of SVII, which has broader apical lobes (cf. <xref ref-type="fig" rid="F4">Figs 17</xref> and <xref ref-type="fig" rid="F6">30</xref>), and the gonostylus, which is more robust in profile than that of <italic><tp:taxon-name>Protandrena guarnensis</tp:taxon-name></italic>, about the same width across its length, and basally not protuberant on the medial margin in dorsal view (<xref ref-type="fig" rid="F4">Figs 19, 20</xref>). The female can be recognized by the posterior surface of the mesofemur and anterior and posterior surfaces of the metafemur distinctly depressed (<xref ref-type="fig" rid="F5">Figs 23–25</xref>). In <italic><tp:taxon-name>Protandrena guarnensis</tp:taxon-name></italic> the apical lobes of SVII are narrow, parallel-sided, with the retrorse section of the apex comma-shaped (<xref ref-type="fig" rid="F6">Fig. 30</xref>); the gonostylus is slender in profile, slightly tapering towards the apex, and strongly protuberant basally on the medial margin in dorsal view (cf. <xref ref-type="bibr" rid="B8">Gonzalez and Ruz 2007</xref>: Figs 28, 32). The meso- and metafemora of the female of <italic><tp:taxon-name>Protandrena guarnensis</tp:taxon-name></italic> are unmodified, not distinctly depressed.</p></tp:treatment-sec><tp:treatment-sec sec-type="Description"><title>Description.</title><p> <italic>Male</italic>: Body length 5.0 mm (4.73–5.33 mm); forewing length 4.47 mm (4.47–4.60 mm); head width 1.50 mm (1.50–1.60 mm). Head 1.4× wider than long; inner orbits of compound eyes converging below (<xref ref-type="fig" rid="F3">Figs 14</xref>); intertorular<!--PageBreak--> distance 2.3× OD, 0.9× length of torulorbital distance; torulus diameter equal to OD; ocellocular distance 3.4× OD, 2.8× greater than ocelloccipital distance; interocellar distance 1.3× OD; compound eye 1.8× longer than wide; clypeus 2.4× broader than long, projecting about 0.3× compound eye width in lateral view; gena 0.8× width of compound eye in profile; supraclypeal area, just below inferior torular tangent, distinctly protuberant; frontal line weakly elevated just above antennal toruli to one-half distance between antennal toruli and median ocellus, ending at that point; inner subantennal sulcus about 0.7× length of outer subantennal sulcus; facial fovea about 2.0× longer than broad, 0.4× length of scape; scape 2.1× longer <!--PageBreak-->than broad, antennal flagellum unmodified, slightly longer than head width (<xref ref-type="fig" rid="F3">Figs 13–14</xref>); pedicel slightly shorter than F1, about as long as broad, F1 about as long as broad, subequal to F2 and F3 individually, remaining flagellomeres about as long as broad, except last flagellomere longer than broad; mandible pointed. Forewing prestigma 3.2× longer than broad (prestigma width measured to its margin); pterostigma 3.6× longer than broad. Mesosoma narrower than head width; mesoscutum 1.3× wider than long, 2.7× longer than mesoscutellum, 5.7× longer than metanotum; propodeum with basal part about three-fourths of mesoscutellum length in dorsal view; protibial spur with apical portion of rachis long, about one-half length<!--PageBreak--> of malus, with distinct row of about 10 elongate branches (not including apical portion of rachis); mesotibial spur straight or nearly so, with coarse branches, slightly more than one-half mesobasitarsus length; metatibia with posterior marginal carina weakly toothed on upper third; metatibial spurs of similar length, slightly curved apically; pretarsal claws with rami of similar length. Lateral fovea of TII elongate, about 4.0× longer than broad; TVII with distal margin straight or nearly so; SV–SVIII, and genital capsule as in <xref ref-type="fig" rid="F4">figures 15–20</xref>.</p><p>Color dark reddish brown to black, without yellow maculations. Wing membranes subhyaline, slightly brownish, veins and pterostigma dark brown.</p><p>Head with sparse, long (2.5–3.0× OD), semierect, poorly-branched, black setae except brownish setae on condylar and outer grooves of mandible, gena posteriorly, and hypostomal area; scape with long setae, 2× as long as maximum scape diameter. Pronotum with short (0.5–1.0× OD), dense, brownish setae along dorsal margin and pronotal lobe; mesoscutum and mesoscutellum with two types of dark brown setae: sparse, long (1.5–2.0× OD), erect, poorly-branched setae, and short (0.5–1.0× OD), slightly denser setae; metanotum with short setae as on mesoscutellum; mesepisternum and lateral and posterior areas of propodeum with very sparse, long (1.5–2.0× OD), erect, branched, brownish setae; legs with setae mostly brownish, longer and denser on coxae, trochanters, and profemur. Metasomal terga with minute (≤ 0.3× OD), semierect, dense ferruginous setae on discs, laterally with denser and longer setae; TVI with long (1.5–2× OD), semierect, dark brown setae on disc, setae denser on TVII; sterna with sparse, short, semierect setae (1.5× OD) on discs, denser and longer laterally; preapical margin of SIV with few, semierect thick setae, each seta consisting of short rachis with three or four long branches, resembling scales or bundles of several setae at low magnifications.</p><p>Outer surface of mandible and basal area of labrum smooth and shiny, impunctate; clypeus with sparse (1–1.5× PW), faint punctures, integument between punctures weakly imbricate basally, becoming nearly smooth and shiny toward apex; supraclypeal area with scattered punctures laterally, weakly imbricate, medially shiny as on clypeus; remaining areas of face with coarse punctures separated by a puncture width or less, integument strongly imbricate to nearly granular, punctures becoming weaker and sparser on vertex; gena strongly imbricate with faint punctures. Mesoscutum, mesoscutellum, and metanotum with small, sparse punctures, integument granular between punctures; mesepisternum strongly imbricate with scattered (1–2.0× PW), faint punctures, punctures coarser and denser dorsally; metepisternum transversely weakly striate near wing base, otherwise strongly imbricate. Propodeum strongly imbricate with few fine, weak striae basally (barely visible), lateral and posterior surfaces with faint, scattered punctures. Metasomal terga and sterna shiny, lineolate-imbricate with minute punctures separated by about two puncture widths on discs, punctures coarser and denser on TVII, sparser on sterna; distal margins of terga shiny, weakly imbricate, impunctate except on TVII.</p><p><!--PageBreak--><italic>Female</italic>: As in male except shorter body pubescence, lighter and shinier integument (<xref ref-type="fig" rid="F5">Fig. 21</xref>), and the following: Body length 5.53–5.73 mm; forewing length 4.87–5.0 mm; head width 1.60–1.67 mm. Inner orbits of compound eyes subparallel (<xref ref-type="fig" rid="F5">Fig. 22</xref>); intertorular distance 2.6× OD, about as long as torulorbital distance; torulus diameter subequal to OD; ocellocular distance 3.5× OD, 2.5× greater than ocelloccipital distance; interocellar distance 1.6× OD; compound eye 2.1× longer than wide; clypeus 2.9× broader than long, projecting about 0.4× compound eye width in lateral view; supraclypeal area gently convex, not distinctly protuberant medially; facial fovea 3.3× times longer than broad, 0.7× length of scape; scape 2.7× longer than broad, antennal flagellum about as long as head width. Forewing prestigma 5.0× longer than broad (prestigma width measured to its margin); pterostigma 4.5× longer than broad. Mesoscutum about 5.0× longer than metanotum; protibial spur with apical portion of rachis about three-fourths length of malus, with about five branches (not including apical portion of rachis); mesotibial spur about 0.7× mesobasitarsus length; mesofemur with posterior surface and metafemur with anterior and posterior surfaces distinctly depressed (<xref ref-type="fig" rid="F5">Figs 23–25</xref>); inner metatibial spur slightly shorter than outer; pretarsal claws with inner ramus shorter than the outer. Lateral fovea of TII about 3.0× longer than broad.</p><fig id="F3" position="float" orientation="portrait"><label>Figures 13–14.</label><caption><p>Male of <italic><tp:taxon-name>Protandrena (Andinopanurgus) femoralis</tp:taxon-name></italic> Gonzalez and Engel, <bold>sp. n.</bold> <bold>13</bold> Lateral aspect. <bold>14</bold> Facial aspect.</p></caption><graphic xmlns:xlink="http://www.w3.org/1999/xlink" xlink:href="ZooKeys-126-057-g003.jpg" position="float" orientation="portrait" xlink:type="simple"/></fig><fig id="F4" position="float" orientation="portrait"><label>Figures 15–20.</label><caption><p>Male terminalia of <italic><tp:taxon-name>Protandrena (Andinopanurgus) femoralis</tp:taxon-name></italic> Gonzalez and Engel, <bold>sp. n.</bold> <bold>15</bold> Sternum V. <bold>16</bold> Sternum VI. <bold>17</bold> Sternum VII. <bold>18</bold> Sternum VIII. <bold>19</bold> Genital capsule (left half is dorsal aspect, right half is ventral aspect). <bold>20</bold> Lateral aspect of genital capsule.</p></caption><graphic xmlns:xlink="http://www.w3.org/1999/xlink" xlink:href="ZooKeys-126-057-g004.jpg" position="float" orientation="portrait" xlink:type="simple"/></fig><fig id="F5" position="float" orientation="portrait"><label>Figures 21–25.</label><caption><p>Female of <italic><tp:taxon-name>Protandrena (Andinopanurgus) femoralis</tp:taxon-name></italic> Gonzalez and Engel, <bold>sp. n.</bold> <bold>21</bold> Lateral habitus. <bold>22</bold> Facial aspect. <bold>23</bold> Posterior surface of mesofemur. <bold>24</bold> Anterior surface of metafemur. <bold>25</bold> Posterior surface of metafemur.</p></caption><graphic xmlns:xlink="http://www.w3.org/1999/xlink" xlink:href="ZooKeys-126-057-g005.jpg" position="float" orientation="portrait" xlink:type="simple"/></fig></tp:treatment-sec><tp:treatment-sec sec-type="Etymology"><title>Etymology.</title><p> The specific epithet refers to the distinctly depressed meso- and metafemora of the female of the species.</p></tp:treatment-sec><tp:treatment-sec><!--Section generated to contain objects referenced in tp:taxon-treatment.--><fig id="F6" position="float" orientation="portrait"><label>Figures 26–30.</label><caption><p>Representative features of <italic><tp:taxon-name>Andinopanurgus</tp:taxon-name></italic> species (from <xref ref-type="bibr" rid="B8">Gonzalez and Ruz 2007</xref>). <bold>26.</bold> Male antenna of <italic><tp:taxon-name>Protandrena (Andinopanurgus) bachue</tp:taxon-name></italic> Gonzalez and Ruz. <bold>27</bold> Male antenna of <italic><tp:taxon-name>Protandrena (Andinopanurgus) rangeli</tp:taxon-name></italic> Gonzalez and Ruz. <bold>28</bold> Sternum V of <italic><tp:taxon-name>Protandrena (Andinopanurgus) bachue</tp:taxon-name></italic>. <bold>29</bold> Sternum V of <italic><tp:taxon-name>Protandrena (Andinopanurgus) wayruronga</tp:taxon-name></italic> Gonzalez and Ruz. <bold>30</bold> Sternum VII of <italic><tp:taxon-name>Protandrena (Andinopanurgus) guarnensis</tp:taxon-name></italic> Gonzalez and Ruz.</p></caption><graphic xmlns:xlink="http://www.w3.org/1999/xlink" xlink:href="ZooKeys-126-057-g006.jpg" position="float" orientation="portrait" xlink:type="simple"/></fig></tp:treatment-sec><ref-list><ref id="B8"><mixed-citation xmlns:xlink="http://www.w3.org/1999/xlink" xlink:type="simple"><person-group><name name-style="western"><surname>Gonzalez</surname><given-names>VH</given-names></name><name name-style="western"><surname>Ruz</surname><given-names>L</given-names></name></person-group> (<year>2007</year>)<article-title> New enigmatic Andean bee species of <italic>Protandrena</italic> (Hymenoptera, Andrenidae, Panurginae).</article-title><source>Revista Brasileira de Entomologia </source><volume>51</volume> (<issue>4</issue>): <fpage>397</fpage>-<lpage>403</lpage>.</mixed-citation></ref></ref-list></tp:taxon-treatment>
