# Supplementary material for: Andinopanurgus, a new Andean subgenus of Protandrena (Hymenoptera, Andrenidae)
Source: Zookeys. 2011 Sep 2;(126):57–76. doi: 10.3897/zookeys.126.1676 (PMC3175135; doi:10.3897/zookeys.126.1676)
Supplement: XML Treatment for Protandrena (Andinopanurgus) wayruronga [file zookeys.126.1676-treatment4.xml]

<!DOCTYPE tp:taxon-treatment
  PUBLIC "-//TaxonX//DTD Taxonomic Treatment Publishing DTD v0 20100105//EN" "tax-treatment-NSO.dtd">
<tp:taxon-treatment xmlns:tp="http://www.plazi.org/taxpub"><tp:treatment-meta><mixed-citation publication-type="journal"><person-group><name><surname>Gonzalez</surname><given-names>Victor H.</given-names></name><name><surname>Engel</surname><given-names>Michael S.</given-names></name></person-group><article-title><italic>Andinopanurgus</italic>, a new Andean subgenus of <italic>Protandrena</italic> (Hymenoptera, Andrenidae)</article-title><source>Zookeys</source><day>2</day><month>9</month><year>2011</year><volume>2011</volume><issue>126</issue><fpage>57</fpage><lpage>76</lpage><pub-id pub-id-type="doi">10.3897/zookeys.126.1676</pub-id></mixed-citation></tp:treatment-meta><tp:nomenclature><tp:taxon-name>
                            <tp:taxon-name-part taxon-name-part-type="genus">Protandrena</tp:taxon-name-part>
                            <tp:taxon-name-part taxon-name-part-type="subgenus"> (Andinopanurgus) </tp:taxon-name-part>
                            <tp:taxon-name-part taxon-name-part-type="species">wayruronga</tp:taxon-name-part>
                        <object-id xmlns:xlink="http://www.w3.org/1999/xlink" xlink:type="simple">http://species-id.net/wiki/Protandrena_(Andinopanurgus)_wayruronga</object-id>
                        </tp:taxon-name><tp:taxon-authority>Gonzalez &amp; Ruz</tp:taxon-authority><tp:nomenclature-citation-list><tp:nomenclature-citation><tp:taxon-name>Protandrena wayruronga</tp:taxon-name><comment> Gonzalez and Ruz, 2007: 400 [♂].</comment></tp:nomenclature-citation><tp:nomenclature-citation><tp:taxon-name>Rhophitulus wayruronga</tp:taxon-name><comment> (Gonzalez and Ruz); <xref ref-type="bibr" rid="B1">Ascher and Pickering 2011</xref> [unjustified transfer].</comment></tp:nomenclature-citation></tp:nomenclature-citation-list></tp:nomenclature><tp:treatment-sec sec-type="New record"><title>New record.</title><p> 1♂, Ecuador, Pich. [Pichincha], Quito (48 KmS), 6 May 1975, Ashley Gurney (USNM).</p></tp:treatment-sec><tp:treatment-sec sec-type="Comments"><title>Comments.</title><p> This species was previously known from the male holotype collected in Papallacta, Napo (Ecuador). <xref ref-type="bibr" rid="B8">Gonzalez and Ruz (2007)</xref> tentatively identified a single specimen from Cauca, Colombia, as the female of this species. The putative female is very similar to another one from Valle, Colombia, except in the length of the apex of the protibial spur; in the specimen from Cauca the apex is long, about one-half of the malus length, whereas in the female from Valle it is short, about one-third of the malus length, as it is in the holotype. Such a difference in both females suggests that they might not be conspecific, although we do not know how variable this character is within and among species. The complete label data of the female from Valle are as follows: “Colombia: Valle, Tenerife, Paramo at 12,000’ R. E. Dietz, Sept. 15, 1970” (USNM).<!--PageBreak--></p></tp:treatment-sec><ref-list><ref id="B1"><mixed-citation xmlns:xlink="http://www.w3.org/1999/xlink" xlink:type="simple"><person-group><name name-style="western"><surname>Ascher</surname><given-names>JS</given-names></name><name name-style="western"><surname>Pickering</surname><given-names>J</given-names></name></person-group> (<year>2011</year>)<source>Bee Species Guide (Hymenoptera: Apoidea: Anthophila)</source>. <ext-link ext-link-type="uri" xlink:href="http://www.discoverlife.org/mp/20q?guide=Apoidea_species" xlink:type="simple">http://www.discoverlife.org/mp/20q?guide=Apoidea_species</ext-link>. [accessed 7 June 2011]</mixed-citation></ref><ref id="B8"><mixed-citation xmlns:xlink="http://www.w3.org/1999/xlink" xlink:type="simple"><person-group><name name-style="western"><surname>Gonzalez</surname><given-names>VH</given-names></name><name name-style="western"><surname>Ruz</surname><given-names>L</given-names></name></person-group> (<year>2007</year>)<article-title> New enigmatic Andean bee species of <italic>Protandrena</italic> (Hymenoptera, Andrenidae, Panurginae).</article-title><source>Revista Brasileira de Entomologia </source><volume>51</volume> (<issue>4</issue>): <fpage>397</fpage>-<lpage>403</lpage>.</mixed-citation></ref></ref-list></tp:taxon-treatment>
